# Supplementary material for: A Novel PLCζ Mutation Linked to Male Factor Infertility Induces a Gain-of-Function Effect on Ca2+ Oscillations in Eggs
Source: Int J Mol Sci. 2025 Jun 28;26(13):6241. doi: 10.3390/ijms26136241 (PMC12249980; doi:10.3390/ijms26136241)
Supplement: Supplementary file 1 [file ijms-26-06241-s001.zip]

Archive with 1 entries (1 files):
- ijms-3663295-supplementary.pdf
